# Supplementary material for: Whole-Genome Sequencing of Multidrug-Resistant Acinetobacter baumannii Local Isolate and Molecular Dynamics Simulation Studies of a Modified KR-12 Analog Targeting AbaQ and BfmR
Source: Int J Mol Sci. 2026 Mar 29;27(7):3107. doi: 10.3390/ijms27073107 (PMC13073944; doi:10.3390/ijms27073107)
Supplement: Supplementary file 1 [file ijms-27-03107-s001.zip]

Archive with 1 entries (1 files):
- ijms-4193356-supplementary.pdf
